# Supplementary material for: The Area Law of Molecular Entropy: Moving beyond Harmonic Approximation
Source: Entropy (Basel). 2024 Aug 14;26(8):688. doi: 10.3390/e26080688 (PMC11353761; doi:10.3390/e26080688)
Supplement: Supplementary file 1 [file entropy-26-00688-s001.zip]

Archive with 1 entries (1 files):
- entropy-3124195-supplementary.pdf
